# Supplementary material for: Effect of a Mismatched Vaccine against the Outbreak of a Novel FMD Strain in a Pig Population
Source: Animals (Basel). 2023 Oct 2;13(19):3082. doi: 10.3390/ani13193082 (PMC10571925; doi:10.3390/ani13193082)
Supplement: Supplementary file 1 [file animals-13-03082-s001.zip]

Archive with 1 entries (1 files):
- animals-2583547-supplementary.pdf
